# Supplementary material for: Symplectin evolved from multiple duplications in bioluminescent squid
Source: PeerJ. 2017 Jul 31;5:e3633. doi: 10.7717/peerj.3633 (PMC5541922; doi:10.7717/peerj.3633)
Supplement: Supplemental Information 1 [file peerj-05-3633-s001.txt]

(pterygioteuthis_t_x0_20987_comp18475_c0_seq1:0.46470760464052496275,(Symplectin:0.86408931838786651181,((Sepia_pharaonis_DN24688_c1_g2_i1:0.25426527431135181878,(Doryteuthis_pealei_DN33433_c0_g1_i1:0.29224835481825350847,Loligo_vulgaris_DN12358_c0_g1_i1:0.22516253938575420124)100:0.23946089106545445646)63:0.07711984330388167719,(dosidicus_t_h20_10714_comp8261_c0_seq1:0.61113353605451281592,(Watasenia_scintillans_GEDZ01127263.1:0.40219420180997644820,(((Doryteuthis_pealei_DN33820_c0_g1_i1:0.65227253011920405257,Euprymna_scolopes_DN37210_c0_g1_i7:0.28929021213816696889)38:0.05927751575246979071,(((pterygioteuthis_t_x0_02254_comp1890_c0_seq1:0.33441577797766713909,Watasenia_scintillans_GEDZ01145005.1:0.49370514095345496841)44:0.05834392612472719120,Sepia_pharaonis_DN22891_c0_g1_i1:0.24140056365303638741)41:0.05423868638213715648,chiroteuthis_t_x0_39494_comp21382_c2_seq1:0.36653481824700812064)28:0.03049046388674651539)100:0.63266624495788892357,((((Watasenia_scintillans_GEDZ01132136.1:0.46893197801043323691,(((Uroteuthis_edulis_DN40275_c0_g1_i1:0.20865955585351600443,Doryteuthis_pealei_DN34337_c15_g31_i3_partial:0.29485726696609360076)100:0.19195965508937987143,(Euprymna_scolopes_DN29795_c1_g2_i1:0.45174961287586823389,Sepia_pharaonis_DN25074_c0_g1_i1:0.22464373373911716847)71:0.09192447950244804489)92:0.16048434882444870264,pterygioteuthis_t_x0_36097_comp24624_c0_seq1:0.61261202057438224333)45:0.03767517641220208269)34:0.06719878441487273091,octopoteuthis_t_h20_25271_comp14997_c3_seq6:0.41769287954198763835)100:0.64429422904686495244,(vampyroteuthis_t_x0_089349_comp70596_c0_seq2:0.48213243704440567061,(obirnaseq.93053.2:0.14879680259784786034,obirnaseq.12337.1:0.21629779572576368629)100:0.52800996661950161393)100:0.47374379657666743082)100:0.61819589299867583332,((((octopoteuthis_t_x0_037432_comp21891_c0_seq1:0.15019078361753951389,(((Sepia_pharaonis_DN25762_c5_g1_i1:0.15673277081853020931,(Euprymna_scolopes_DN37748_c7_g3_i2:0.63447741281030933802,(Uroteuthis_edulis_DN39599_c0_g1_i1:0.10747590285113332864,Doryteuthis_pealei_DN27962_c0_g1_i1:0.12537982458659949203)100:0.12224589666940284538)9:0.03057642136213026274)14:0.05575217555982319578,(dosidicus_t_h20_15595_comp9737_c1_seq1:0.24228705672686243200,Watasenia_scintillans_GEDZ01116067.1_partial:0.20658394884990044504)56:0.03611820457427429576)13:0.03199214990635246975,chiroteuthis_t_h20_17333_comp13011_c7_seq1:0.17219718089272448291)7:0.03712562920168052671)13:0.07595470418088703934,pterygioteuthis_t_h20_25191_comp15250_c1_seq14:0.64357565662031424036)100:0.44404716580033032347,(vampyroteuthis_t_x0_105021_comp83932_c0_seq1_partial:0.52132707932742738954,(Ocbimv22003864m.p:0.15659144116460296803,Octopus_vulgaris_JR438964.1:0.08799471899052832558)100:0.64763378797479731475)100:0.36149328549413661804)100:0.50130225958930385577,(((((Pomacea_canaliculata_GBZZ01041301.1:0.96314958175627873871,(pfu_aug2.0_2079.1_32034.t1:0.11150903928023950251,pfu_aug2.0_1686.1_21739.t1:0.08263388828688131293)100:0.76854379759425472951)34:0.15718096952208904238,(EKC31982:0.82366581155236762157,(phylliroebucephalum_t_x0_23153_comp16391_c0_seq1:0.44387074822896177562,phylliroebucephalum_t_x0_21958_comp16052_c0_seq1:0.48601960528011456386)100:0.47690703967717118505)24:0.12182089960960207353)9:0.09111374529939017530,(Lotgi1|128172:0.76493759851101172931,Lotgi1|218395:0.66847933620882760142)19:0.10785578699896587740)19:0.10114169629437755327,(((halitrephesmaasi_t_h20_04428_comp4063_c0_seq1:1.80884136739590584142,((Xenopus_tropicalis_NP_001011263.1:0.08490202947348457485,Xenopus_tropicalis_XP_004914646.1:0.14537310468150177467)100:0.28628012086575471695,(((VNN2_HUMAN:0.37902967026740769230,(VNN3_HUMAN:0.09600845771778526716,VNN3_MOUSE:0.15650353043060735714)100:0.26209115914413927406)49:0.05078072362443071530,(VNN1_MOUSE:0.20865454677507033754,VNN1_HUMAN:0.14750212872435181088)100:0.16983406632650094314)55:0.04212659596013103996,(Taeniopygia_guttata_XP_012428057.1:0.12762437704989507137,(Taeniopygia_guttata_XP_002189675.1:0.09043701173948827388,Gallus_gallus_NP_001034377.1__pantetheinase:0.17038803670299437765)99:0.13095358719093508348)100:0.13638686140855352247)60:0.09658074534353247587)100:0.32051670191294812096)29:0.14430989717218811741,((NVE7566:0.42851720910178864310,((Acropora_millepora_892:0.02683631355469090485,Rhodactis_indosinensis_GELO01055580.1:0.03273069690694735412)100:0.23250154521100419025,((Fungia_scutaria_28630:0.11322366728086838417,Montastraea_cavernosa_63480:0.15220946735901488833)76:0.05516374603929102838,(Porites_australiensis_11718:0.26887614853562830097,(Corallium_rubrum_TR71516_c1_g1_i1:0.16376283591924087335,Gorgonia_ventalina_14508:0.33328947686052379229)36:0.06159508963417904132)24:0.05790021762342881240)25:0.06334005344624102363)86:0.16153470717571219439)100:0.53846342243235501002,(bflornaseq.49075.1:0.50483404954925015229,(Lineus_longissimus_Gene.41658_partial:0.85001756532807781763,Lingula_comp140692_c1_seq1:0.60501350331944647731)19:0.14811116045216579651)31:0.16177727841553207755)14:0.06052124918922058283)9:0.09385968399643887516,(((((Xenopus_tropicalis_XP_002932835.1:0.52133576671109249645,(Gallus_gallus_NP_001186553.1__biotinidase:0.40034666252196149383,(BTD_MOUSE:0.07494611037612389226,BTD_HUMAN:0.12384027017756255029)100:0.29167660978080189871)63:0.13845216866199200334)100:0.22439462392771591936,(FUGU_XP_011607778.1:0.64372167894483844908,Danio_rerio_NP_001039309.1:0.60751807617302111542)80:0.14848255892988151960)45:0.11729613870870721215,Callorhinchus_milii_XP_007895806.1:0.56038267647290518347)100:0.38200513265293822851,(((((689582-Stichopus-chloronotus:0.87709903417698453776,Spurpuratus_XP_781240.3:0.75374188012729170794)97:0.21527000802991386186,(642409-Pisaster-ochraceus:0.47247419339450474896,873397-Pteraster-tesselatus:0.41646073627916191384)100:0.45349306295987784621)100:0.42642449970331175457,((Stylissa_carteri_TR97947_c1_g1_i2:0.63366729345406946905,twi_ss.7904.1:0.45628737213881453982)100:0.79163042186374354969,(Stylissa_carteri_TR102892_c0_g1_i1:0.83401607663170362894,Halisarca_dujardini_HADA01015394.1:0.96586846683855931417)100:0.40620401112515630571)100:0.46339864183862139457)18:0.11584751578274593564,((Triad1_g1771.t1:0.24649478028314528166,Hoilungia_braker1_g03835.t1:0.24120132417402825875)100:1.00423913337436077065,(((Porites_australiensis_5632:0.22289212188044266183,((Fungia_scutaria_37763:0.14701669570912456741,Montastraea_cavernosa_64835:0.11566822239914339998)100:0.17315582956854655428,(Porites_australiensis_20576:0.80979015676377896771,Ricordea_yuma_GELN01045070.1:0.35074384161068639099)35:0.10492929079461610353)32:0.07413022317999376498)30:0.07265463777517892907,Acropora_millepora_13218:0.28978413217637605248)74:0.21098346444790522236,(AIPGENE28125:0.89158762952967007820,Corallium_rubrum_TR87580_c0_g1_i1:0.69655266354411438101)57:0.17970526146412596491)94:0.29061228580393844156)61:0.10154239096123253427)36:0.12156403197263365712,(((Srosetta_PTSG_06804T0:0.45127069646104100986,Monbr1_g5213.t1:0.57805748853647054286)100:0.92840295199979716578,(Srosetta_PTSG_03340T0:1.76896092264191473475,Monbr1_g1107.t1:1.49704972218970966402)100:1.13564771810879538982)87:0.37925577385108938389,((((Partep_aug3.g18565.t1:0.58590527581011564440,Partep_aug3.g18745.t1:0.46919182665214287375)100:0.57850619696625171784,((Partep_aug3.g12124.t1:0.63077835048305075372,(Partep_aug3.g27841.t1:1.48162231087056217582,(Partep_aug3.g2558.t1:0.54454650510584889922,Partep_aug3.g2556.t1:0.33455658273631388999)100:0.37359702128535771104)99:0.30988734514176863311)100:0.38067798272518310609,(Partep_aug3.g8201.t1:0.32104522656604728148,Partep_aug3.g8200.t1:0.17991705904106539138)100:0.84067264726787960250)80:0.17219243315449619947)87:0.25921482437671261589,Limulus_XP_013777367.1:0.92170491048744329632)100:0.45069250640401020691,((Strigamia_Locus_4317_Transcript_3:1.06953962199715313375,((Strigamia_Locus_2002_Transcript_2:0.11826641136458701520,(Strigamia_Locus_4321_Transcript_1:0.20102237521749574678,Strigamia_Locus_3162_Transcript_4:0.27214315646994924336)30:0.02744508182452093381)100:0.38604015745999981091,Strigamia_Locus_8195_Transcript_3:0.51365226388425211379)99:0.36765603772615057521)99:0.38992402016940092002,(TC008761:1.06316027620573527734,(((Amel_4.5|GB48321-PA:0.35410071321876962491,(Amel_4.5|GB43311-PA:0.33727074104268989219,Amel_4.5|GB43310-PA:0.31078859446113199505)98:0.20583851456877697017)100:0.71049712443737422785,((FBpp0070843__Btnd:1.02147460142821633333,FBpp0070844:0.94048655444639894796)99:0.37498676313993067888,((TC003828:0.60910870979106068734,TC009440:0.41370484746481156479)100:0.96749432966247295163,(NV10072-PA:0.66449376249398295347,(NV10074-PA:0.69550197764175769599,NV10043-PA:0.58486578297442970431)94:0.15297339415404112573)100:0.48147153151171767638)48:0.20711516350749054061)23:0.12679324726876126106)28:0.10662759796118455313,ACYPI006148-PA:1.17839299921751305966)93:0.30106747582872639413)99:0.53940457940273334181)67:0.17713182249097728094)51:0.07907316251792041728)55:0.19682977020117922717)27:0.04826405626970864393)32:0.07548675753925380982,((Hermodice_carunculata_DN153682_c0_g1_i1:0.01795695377685576494,Hermodice_carunculata_DN153682_c0_g1_i2:0.05516085905500901082)100:1.18992219670867216408,(halitrephesmaasi_t_h20_17811_comp13258_c0_seq1_partial:1.37025147062477348214,(Capca1|168223:0.39236601688371597341,Capca1|83484:0.39122767422500986934)100:0.86486903206677490097)51:0.26795871594120340697)24:0.18548470881468043236)13:0.09924148875925106750)16:0.09619420487508648088)65:0.16404945792569197716,Lotgi1|204287:1.69359585253666544702)76:0.15841754437970564928)52:0.09968552447810943851)84:0.19012886622753644161)100:0.71611717415977926837)48:0.06990419581517540171)78:0.10760214043175220233)91:0.12564502070363522956)52:0.07943689675463752597,Watasenia_scintillans_GEDZ01046679.1:0.33128419533775732564);
